# Supplementary material for: Effect of Age on Innate and Adaptive Immunity in Hospitalized COVID-19 Patients
Source: J Clin Med. 2021 Oct 19;10(20):4798. doi: 10.3390/jcm10204798 (PMC8538457; doi:10.3390/jcm10204798)
Supplement: Supplementary file 1 [file jcm-10-04798-s001.zip]

Archive with 2 entries (2 files):
- jcm-1413095-supplemenatry materials_figures.pptx
- jcm-1413095-supplemenatry materials_tables.pdf
